# Supplementary material for: Effects of different nitrogen treatments on the growth and nitrogen metabolism of Machilus thunbergii seedlings
Source: Front Plant Sci. 2025 Dec 17;16:1684502. doi: 10.3389/fpls.2025.1684502 (PMC12753969; doi:10.3389/fpls.2025.1684502)
Supplement: Supplementary file 1 [file Table1.xlsx]

## Sheet: Sheet1
		Height growth	Diameter growth	Root biomass	Stem biomass	Leaf biomass	Total biomass	Root length	Root surface	Root volume	Root mean basal diameter	Number of root tips	Activity of NR	Activity of GS	Activity of GOGAT	Activity of GDH	Leaf N content	Stem N content	Root N content	Leaf N accumulation	Stem N accumulation	Root N accumulation	N transfer factor
		1	2	3	4	5	6	7	8	9	10	11	12	13	14	15	16	17	18	19	20	21	22
Height growth	1	1
Diameter growth	2	0.577	1
Root biomass	3	-0.813	-0.935	1
Stem biomass	4	-0.052	-0.757	0.604	1
Leaf biomass	5	0.583	-0.327	-0.011	0.693	1
Total biomass	6	0.36	-0.548	0.249	0.858	.962*	1
Root length	7	-0.115	-0.836	0.668	.987*	0.699	0.868	1
Root surface	8	-0.358	-0.82	0.785	0.938	0.401	0.631	0.923	1
Root volume	9	-0.263	-0.744	0.702	0.947	0.436	0.651	0.913	.992**	1
Root mean basal diameter	10	0.017	-0.546	0.461	0.937	0.563	0.722	0.87	0.911	.955*	1
Number of root tips	11	-0.607	-0.837	0.896	0.8	0.131	0.395	0.797	.957*	0.926	0.781	1
Activity of NR	12	0.023	-0.468	0.413	0.889	0.493	0.649	0.807	0.883	0.936	.993**	0.762	1
Activity of GS	13	-0.763	-.965*	.978*	0.58	0.077	0.312	0.671	0.717	0.622	0.373	0.809	0.305	1
Activity of GOGAT	14	-0.033	0.575	-0.469	-.956*	-0.61	-0.765	-0.897	-0.915	-.955*	-.998**	-0.774	-.983*	-0.395	1
Activity of GDH	15	-0.236	0.646	-0.335	-0.765	-0.915	-.951*	-0.823	-0.542	-0.526	-0.534	-0.341	-0.436	-0.447	0.59	1
Leaf N content	16	-0.713	0.14	0.217	-0.479	-.964*	-0.86	-0.495	-0.147	-0.183	-0.334	0.128	-0.263	0.097	0.386	0.846	1
Stem N content	17	-0.596	0.296	0.057	-0.589	-.985*	-0.92	-0.617	-0.28	-0.302	-0.418	-0.016	-0.338	-0.062	0.472	0.92	.987*	1
Root N content	18	-.969*	-0.387	0.653	-0.194	-0.737	-0.559	-0.127	0.119	0.021	-0.253	0.396	-0.249	0.613	0.272	0.41	0.81	0.721	1
Leaf N accumulation	19	0.336	-0.574	0.27	0.845	.960*	.998**	0.865	0.617	0.629	0.687	0.387	0.608	0.344	-0.734	-.970*	-0.864	-0.928	-0.531	1
Stem N accumulation	20	-0.774	-0.027	0.38	-0.248	-0.868	-0.71	-0.278	0.098	0.068	-0.09	0.359	-0.02	0.234	0.143	0.736	.968*	0.927	0.811	-0.721	1
Root N accumulation	21	-.993**	-0.574	0.794	0	-0.579	-0.371	0.078	0.292	0.187	-0.102	0.542	-0.116	0.766	0.112	0.214	0.686	0.571	.977*	-0.34	0.725	1
N transfer factor	22	0.815	0.909	-0.943	-0.422	0.04	-0.177	-0.531	-0.574	-0.465	-0.192	-0.701	-0.122	-.982*	0.215	0.358	-0.178	-0.028	-0.705	-0.218	-0.274	-0.835	1
	* 0.05
	** 0.01
